# Supplementary material for: Overexpression of a disintegrin and metalloproteinase 9 (ADAM9) in relation to poor prognosis of patients with oral squamous cell carcinoma
Source: Discov Oncol. 2024 Oct 23;15:582. doi: 10.1007/s12672-024-01422-1 (PMC11499557; doi:10.1007/s12672-024-01422-1)
Supplement: Supplementary file 1 — Additional file 1 [file 12672_2024_1422_MOESM1_ESM.xlsx]

## Sheet: Sheet1
Patient Number	Gender	Age	Discharge Date	Follow-up Frequency	Last Follow-up Date	Last Follow-up Status	Follow-up End Date	Follow-up End Status	Survival Time (Months)	Primary Tumor Location	Tumor Cell Differentiation Level	pTNM Stage	Lymph Node Metastasis	Tumor Clinical Stage	Treatment Plan	Tumor Recurrence at Follow-up End
1	Male	68	2021-12-01	Once a month for the first 6 months, then once every 3 months	2021-12-01	Complaints of difficulty swallowing	2022-01-01	Complaints of difficulty swallowing	4	Right upper palate	Highly Differentiated	T2N2cM0	Yes	Stage IV	Surgery + Radiotherapy + Chemotherapy	No Recurrence
2	Male	56	2021-11-01	Once a month for the first 6 months, then once every 3 months	2021-11-01	Complaints of difficulty swallowing	2022-01-01	Complaints of difficulty swallowing	7	Floor of mouth	Highly Differentiated	T2N0M0	No	Stage II	Surgery + Radiotherapy/Chemotherapy	No Recurrence
3	Male	76	2021-12-01	Once a month for the first 6 months, then once every 3 months	2021-12-01	Complaints of difficulty eating	2022-01-01	Complaints of difficulty eating	9	Left tongue	Highly Differentiated	T2N0M0	Yes	Stage II	Surgery + Radiotherapy/Chemotherapy	No Recurrence
4	Male	77	2021-12-01	Once a month for the first 6 months, then once every 3 months	2021-12-01	Good, no complaints	2022-01-01	Good, no complaints	4	Right lower gum	Highly Differentiated	T2N2cM0	Yes	Stage IV	Surgery + Radiotherapy + Chemotherapy	No Recurrence
5	Female	76	2022-01-01	Once a month for the first 6 months, then once every 3 months	2022-01-01	Complaints of difficulty eating	2022-01-01	Complaints of difficulty eating	5	Tongue	Highly Differentiated	T2N0M0	No	Stage II	Surgery + Radiotherapy/Chemotherapy	No Recurrence
6	Male	66	2021-11-01	Once a month for the first 6 months, then once every 3 months	2021-11-01	Good, no complaints	2022-01-01	Good, no complaints	17	Floor of mouth	Highly Differentiated	T2N0M0	No	Stage II	Surgery + Radiotherapy/Chemotherapy	No Recurrence
7	Male	67	2022-01-01	Once a month for the first 6 months, then once every 3 months	2022-01-01	Good, no complaints	2022-01-01	Good, no complaints	8	Left buccal mucosa	Highly Differentiated	T1N0M0	No	Stage I	Surgical treatment	No Recurrence
8	Male	39	2021-12-01	Once a month for the first 6 months, then once every 3 months	2021-12-01	Good, no complaints	2022-01-01	Good, no complaints	27	Tongue	Highly Differentiated	T3N1M0	Yes	Stage III	Surgery + Radiotherapy/Chemotherapy	No Recurrence
9	Female	73	2021-11-01	Once a month for the first 6 months, then once every 3 months	2021-11-01	Good, no complaints	2022-01-01	Good, no complaints	35	Left upper gum	Highly Differentiated	T2N0M0	No	Stage II	Surgery + Radiotherapy/Chemotherapy	No Recurrence
10	Male	63	2021-12-01	Once a month for the first 6 months, then once every 3 months	2021-12-01	Recurrence with conservative treatment, reported by family as poor condition	2022-01-01	Deceased	21	Left cheek	Highly Differentiated	T1N1M0	Yes	Stage III	Surgery + Radiotherapy/Chemotherapy	Recurrence
11	Female	54	2022-01-01	Once a month for the first 6 months, then once every 3 months	2022-01-01	Deceased	2022-01-01	Deceased	23	Right lower gum	Highly Differentiated	T2N0M0	No	Stage II	Surgical treatment	No Recurrence
12	Male	30	2021-12-01	Once a month for the first 6 months, then once every 3 months	2021-12-01	Referred to Oncology for treatment after recurrence, reported by family as poor condition	2022-01-01	Deceased	12	Tongue	Highly Differentiated	T2N2aM0	Yes	Stage IV	Surgery + Radiotherapy + Chemotherapy	Recurrence
13	Male	76	2022-01-01	Once a month for the first 6 months, then once every 3 months	2022-01-01	Deceased	2022-01-01	Deceased	14	Floor of mouth	Highly Differentiated	T3N1M0	No	Stage III	Surgery + Radiotherapy/Chemotherapy	Recurrence
14	Male	57	2021-12-01	Once a month for the first 6 months, then once every 3 months	2021-12-01	Good, no complaints	2022-01-01	Good, no complaints	21	Palate	Highly Differentiated	T1N0M0	No	Stage I	Surgical treatment	No Recurrence
15	Male	45	2021-11-01	Once a month for the first 6 months, then once every 3 months	2021-11-01	Good, no complaints	2022-01-01	Good, no complaints	31	Floor of mouth	Highly Differentiated	T2N0M0	No	Stage II	Surgery + Radiotherapy/Chemotherapy	No Recurrence
16	Male	54	2021-12-01	Once a month for the first 6 months, then once every 3 months	2021-12-01	Good, no complaints	2022-01-01	Good, no complaints	27	Left lower gum	Highly Differentiated	T3N0M0	No	Stage III	Surgery + Radiotherapy/Chemotherapy	No Recurrence
17	Male	69	2021-12-01	Once a month for the first 6 months, then once every 3 months	2021-12-01	Admitted for treatment due to other diseases, reported by family as poor condition	2022-01-01	Deceased	39	Floor of mouth	Highly Differentiated	T2N0M0	No	Stage II	Surgery + Radiotherapy/Chemotherapy	No Recurrence
18	Male	51	2021-11-01	Once a month for the first 6 months, then once every 3 months	2021-11-01	Referred to Oncology for treatment after recurrence, self-reported as poor condition	2022-01-01	Referred to Oncology for treatment after recurrence, reported by family as poor condition	46	Left buccal mucosa	Highly Differentiated	T3N1M0	Yes	Stage III	Surgery + Radiotherapy/Chemotherapy	Recurrence
19	Male	52	2021-11-01	Once a month for the first 6 months, then once every 3 months	2021-11-01	Good, no complaints	2022-01-01	Good, no complaints	46	Left lower gum	Highly Differentiated	T2N0M0	No	Stage II	Surgery + Radiotherapy/Chemotherapy	No Recurrence
20	Female	28	2021-12-01	Once a month for the first 6 months, then once every 3 months	2021-12-01	Deceased	2022-01-01	Deceased	36	Right tongue	Highly Differentiated	T2N2bM0	Yes	Stage IV	Surgery + Radiotherapy + Chemotherapy	Recurrence
21	Male	45	2022-01-01	Once a month for the first 6 months, then once every 3 months	2022-01-01	Good, no complaints	2022-01-01	Good, no complaints	38	Right lower gum	Highly Differentiated	T2N0M0	No	Stage II	Surgery + Radiotherapy/Chemotherapy	No Recurrence
22	Female	64	2021-12-01	Once a month for the first 6 months, then once every 3 months	2021-12-01	Good, no complaints	2022-01-01	Good, no complaints	51	Left tongue	Highly Differentiated	T2N0M0	No	Stage II	Surgery + Radiotherapy/Chemotherapy	No Recurrence
23	Male	77	2021-12-01	Once a month for the first 6 months, then once every 3 months	2021-12-01	Conservative treatment due to other diseases, reported by family as poor condition	2022-01-01	Deceased	52	Palate	Highly Differentiated	T1N0M0	No	Stage I	Surgical treatment	No Recurrence
24	Male	49	2021-11-01	Once a month for the first 6 months, then once every 3 months	2021-11-01	Good, no complaints	2022-01-01	Good, no complaints	49	Left buccal mucosa	Highly Differentiated	T2N0M0	No	Stage II	Surgery + Radiotherapy/Chemotherapy	No Recurrence
25	Female	74	2022-01-01	Once a month for the first 6 months, then once every 3 months	2022-01-01	Good, no complaints	2022-01-01	Good, no complaints	66	Right upper gum	Highly Differentiated	T3N0M0	No	Stage III	Surgery + Radiotherapy/Chemotherapy	No Recurrence
26	Male	66	2022-01-01	Once a month for the first 6 months, then once every 3 months	2022-01-01	Good, no complaints	2022-01-01	Good, no complaints	70	Floor of mouth	Highly Differentiated	T1N0M0	No	Stage I	Surgical treatment	No Recurrence
27	Male	52	2021-11-01	Once a month for the first 6 months, then once every 3 months	2021-11-01	Good, no complaints	2022-01-01	Good, no complaints	70	Right tongue	Highly Differentiated	T2N0M0	No	Stage II	Surgery + Radiotherapy/Chemotherapy	No Recurrence
28	Male	75	2022-01-01	Once a month for the first 6 months, then once every 3 months	2022-01-01	Deceased	2022-01-01	Deceased	68	Palate	Highly Differentiated	T3N2cM0	Yes	Stage IV	Surgery + Radiotherapy + Chemotherapy	Recurrence
29	Male	60	2021-12-01	Once a month for the first 6 months, then once every 3 months	2021-12-01	Complaints of tongue motor dysfunction	2022-01-01	Referred to Oncology for treatment after recurrence, complaints of tongue motor dysfunction	3	Left tongue	Moderately differentiated	T2N3aM0	Yes	Stage IV	Surgery + Radiotherapy + Chemotherapy	Recurrence
30	Male	66	2021-11-01	Once a month for the first 6 months, then once every 3 months	2021-11-01	Complaints of difficulty swallowing	2022-01-01	Complaints of difficulty swallowing	7	Floor of mouth	Moderately differentiated	T3N2aM0	Yes	Stage IV	Surgery + Radiotherapy + Chemotherapy	No Recurrence
31	Male	74	2021-12-01	Once a month for the first 6 months, then once every 3 months	2021-12-01	Complaints of slight difficulty swallowing	2022-01-01	Complaints of slight difficulty swallowing	9	Left upper palate	Moderately differentiated	T2N0M0	No	Stage II	Surgical treatment	No Recurrence
32	Male	80	2021-12-01	Once a month for the first 6 months, then once every 3 months	2021-12-01	Complaints of difficulty swallowing	2022-01-01	Complaints of difficulty swallowing	6	Floor of mouth	Moderately differentiated	T2N1M0	Yes	Stage III	Surgical treatment	No Recurrence
33	Male	73	2022-01-01	Once a month for the first 6 months, then once every 3 months	2022-01-01	Deceased	2022-01-01	Deceased	18	Lower gum	Moderately differentiated	T2N2bM0	Yes	Stage IV	Surgery + Radiotherapy + Chemotherapy	Recurrence
34	Female	46	2022-01-01	Once a month for the first 6 months, then once every 3 months	2022-01-01	Referred to Oncology for treatment after recurrence, complaints of difficulty eating	2022-01-01	Referred to Oncology for treatment after recurrence, complaints of difficulty eating	11	Left tongue border	Moderately differentiated	T2N1Mo	Yes	Stage III	Surgery + Radiotherapy/Chemotherapy	Recurrence
35	Female	50	2022-01-01	Once a month for the first 6 months, then once every 3 months	2022-01-01	Referred to Oncology for treatment after recurrence, self-reported as poor condition	2022-01-01	Referred to Oncology for treatment after recurrence, self-reported as poor condition	45	Left retromolar area	Moderately differentiated	T1N0M0	No	Stage I	Surgical treatment	Recurrence
36	Male	64	2021-11-01	Once a month for the first 6 months, then once every 3 months	2021-11-01	Good, no complaints	2022-01-01	Good, no complaints	13	Left buccal mucosa	Moderately differentiated	T2N0M0	No	Stage II	Surgical treatment	No Recurrence
37	Female	62	2021-11-01	Once a month for the first 6 months, then once every 3 months	2021-11-01	Good, no complaints	2022-01-01	Good, no complaints	22	Tongue	Moderately differentiated	T2N0M0	No	Stage II	Surgical treatment	No Recurrence
38	Male	52	2021-12-01	Once a month for the first 6 months, then once every 3 months	2021-12-01	Referred to Oncology for treatment after recurrence, self-reported as poor condition	2022-01-01	Referred to Oncology for treatment after recurrence, self-reported as poor condition	18	Floor of mouth	Moderately differentiated	T4aN3aM0	Yes	Stage IV	Surgery + Radiotherapy + Chemotherapy	Recurrence
39	Male	31	2021-08-01	Once a month for the first 6 months, then once every 3 months	2021-08-01	Good, no complaints	2022-01-01	Good, no complaints	16	Palate	Moderately differentiated	T2N0M0	No	Stage II	Surgical treatment	No Recurrence
40	Male	65	2021-12-01	Once a month for the first 6 months, then once every 3 months	2021-12-01	Conservative treatment after recurrence, reported by family as poor condition	2022-01-01	Deceased	27	Tongue	Moderately differentiated	T2N2cM0	Yes	Stage IV	Surgical treatment	Recurrence
41	Male	20	2021-12-01	Once a month for the first 6 months, then once every 3 months	2021-12-01	Good, no complaints	2022-01-01	Good, no complaints	18	Right buccal mucosa	Moderately differentiated	T2N2cM0	Yes	Stage IV	Surgical treatment	No Recurrence
42	Male	77	2021-12-01	Once a month for the first 6 months, then once every 3 months	2021-12-01	Good, no complaints	2022-01-01	Good, no complaints	30	Right buccal mucosa	Moderately differentiated	T2N0M0	No	Stage II	Surgical treatment	No Recurrence
43	Male	50	2021-11-01	Once a month for the first 6 months, then once every 3 months	2021-11-01	Referred to Oncology for treatment after recurrence, reported by family as poor condition	2022-01-01	Deceased	31	Left tongue	Moderately differentiated	T3N0M0	No	Stage III	Surgical treatment	Recurrence
44	Male	56	2021-12-01	Once a month for the first 6 months, then once every 3 months	2021-12-01	Good, no complaints	2022-01-01	Good, no complaints	33	Floor of mouth	Moderately differentiated	T3N2cM0	Yes	Stage IV	Surgery + Radiotherapy + Chemotherapy	No Recurrence
45	Female	63	2022-01-01	Once a month for the first 6 months, then once every 3 months	2022-01-01	Good, no complaints	2022-01-01	Good, no complaints	29	Right tongue	Moderately differentiated	T2N0M0	No	Stage II	Surgery + Radiotherapy/Chemotherapy	No Recurrence
46	Male	60	2021-11-01	Once a month for the first 6 months, then once every 3 months	2021-11-01	Referred to Oncology for treatment after recurrence, reported by family as poor condition	2022-01-01	Deceased	34	Right upper gum	Moderately differentiated	T2N0M0	No	Stage II	Surgery + Radiotherapy/Chemotherapy	Recurrence
47	Female	62	2022-01-01	Once a month for the first 6 months, then once every 3 months	2022-01-01	Deceased	2022-01-01	Deceased	44	Right buccal mucosa	Moderately differentiated	T2N0M0	No	Stage II	Surgery + Radiotherapy/Chemotherapy	No Recurrence
48	Male	63	2022-01-01	Once a month for the first 6 months, then once every 3 months	2022-01-01	Deceased	2022-01-01	Deceased	44	Left tongue	Moderately differentiated	T2N0M0	No	Stage II	Surgical treatment	No Recurrence
49	Female	55	2021-11-01	Once a month for the first 6 months, then once every 3 months	2021-11-01	Good, no complaints	2022-01-01	Good, no complaints	58	Left tongue	Moderately differentiated	T2N1M0	Yes	Stage III	Surgery + Radiotherapy/Chemotherapy	No Recurrence
50	Male	74	2022-01-01	Once a month for the first 6 months, then once every 3 months	2022-01-01	Deceased	2022-01-01	Deceased	59	Palate	Moderately differentiated	T1N1M0	Yes	Stage III	Surgery + Radiotherapy/Chemotherapy	No Recurrence
51	Male	70	2021-12-01	Once a month for the first 6 months, then once every 3 months	2021-12-01	Good, no complaints	2022-01-01	Good, no complaints	60	Gum	Moderately differentiated	T2N1M0	Yes	Stage III	Surgery + Radiotherapy/Chemotherapy	No Recurrence
52	Male	61	2022-01-01	Once a month for the first 6 months, then once every 3 months	2022-01-01	Good, no complaints	2022-01-01	Good, no complaints	70	Left tongue	Moderately differentiated	T2N1M0	Yes	Stage III	Surgery + Radiotherapy/Chemotherapy	No Recurrence
53	Male	73	2022-01-01	Once a month for the first 6 months, then once every 3 months	2022-01-01	Referred to Oncology for treatment after recurrence, self-reported as poor condition	2022-01-01	Referred to Oncology for treatment after recurrence, self-reported as poor condition	41	Right cheek	Poorly differentiated	T4aN2cM0	Yes	Stage IV	Surgery + Radiotherapy + Chemotherapy	Recurrence
54	Female	62	2021-12-01	Once a month for the first 6 months, then once every 3 months	2021-12-01	Good, no complaints	2022-01-01	Good, no complaints	30	Left tongue	Poorly differentiated	T3N0M0	No	Stage III	Surgery + Radiotherapy/Chemotherapy	No Recurrence
55	Male	66	2021-12-01	Once a month for the first 6 months, then once every 3 months	2021-12-01	Good, no complaints	2022-01-01	Good, no complaints	52	Right tongue	Poorly differentiated	T3N3bM0	Yes	Stage IV	Surgery + Radiotherapy + Chemotherapy	No Recurrence
56	Male	68	2021-11-01	Once a month for the first 6 months, then once every 3 months	2021-11-01	Good, no complaints	2022-01-01	Good, no complaints	19	Floor of mouth	Poorly differentiated	T2N0M0	No	Stage II	Surgery + Radiotherapy/Chemotherapy	No Recurrence
57	Male	49	2021-12-01	Once a month for the first 6 months, then once every 3 months	2021-12-01	Complaints of difficulty eating	2022-01-01	Complaints of difficulty eating	9	Right tongue	Poorly differentiated	T2N1M0	No	Stage III	Surgery + Radiotherapy/Chemotherapy	No Recurrence
58	Female	32	2021-12-01	Once a month for the first 6 months, then once every 3 months	2021-12-01	Deceased	2022-01-01	Deceased	54	Left retromolar area	Poorly differentiated	T4bN0M0	No	Stage IV	Surgery + Radiotherapy + Chemotherapy	Recurrence
59	Female	44	2021-12-01	Once a month for the first 6 months, then once every 3 months	2021-12-01	Good, no complaints	2022-01-01	Good, no complaints	21	Right tongue	Poorly differentiated	T1N1M0	Yes	Stage III	Surgery + Radiotherapy/Chemotherapy	No Recurrence
60	Male	54	2021-11-01	Once a month for the first 6 months, then once every 3 months	2021-11-01	Good, no complaints	2022-01-01	Good, no complaints	70	Floor of mouth	Poorly differentiated	T1N1M0	Yes	Stage III	Surgery + Radiotherapy/Chemotherapy	No Recurrence
61	Male	68	2021-11-01	Once a month for the first 6 months, then once every 3 months	2021-11-01	Conservative treatment after recurrence, reported by family as poor condition	2022-01-01	Deceased	58	Right lower gum	Poorly differentiated	T2N0M0	No	Stage II	Surgery + Radiotherapy/Chemotherapy	Recurrence
62	Male	63	2022-01-01	Once a month for the first 6 months, then once every 3 months	2022-01-01	Good, no complaints	2022-01-01	Good, no complaints	70	Left lower gum	Poorly differentiated	T1N2aM0	Yes	Stage IV	Surgery + Radiotherapy + Chemotherapy	No Recurrence
63	Male	63	2021-12-01	Once a month for the first 6 months, then once every 3 months	2021-12-01	Conservative treatment after recurrence, reported by family as poor condition	2022-01-01	Deceased	69	Left tongue	Poorly differentiated	T2N0M0	No	Stage II	Surgery + Radiotherapy/Chemotherapy	Recurrence
